# Supplementary material for: Coordinated Modulation of Energy Metabolism and Inflammation by Branched-Chain Amino Acids and Fatty Acids
Source: Front Endocrinol (Lausanne). 2020 Sep 8;11:617. doi: 10.3389/fendo.2020.00617 (PMC7506139; doi:10.3389/fendo.2020.00617)
Supplement: Supplementary file 1 [file Data_Sheet_1.ZIP]

Archive with 5 entries (5 files):
- Revised-figure 1.tif
- Revised-figure 2.tif
- Revised-figure 3.tif
- Revised-figure 4.tif
- Supplementary Table 1.docx
